# Supplementary material for: Integrative metabolome and transcriptome analyses reveal the molecular mechanism underlying variation in floral scent during flower development of Chrysanthemum indicum var. aromaticum
Source: Front Plant Sci. 2022 Sep 15;13:919151. doi: 10.3389/fpls.2022.919151 (PMC9889088; doi:10.3389/fpls.2022.919151)
Supplement: Supplementary file 7 [file Table_1.xlsx]

## Sheet: TableS1
Supplement Table1. The primes for qRT-PCR validation of the chrysanthemum CmEF1α and nine DEGs.
Gene	Primes
KF305681.1	Forward: 5’- CTGGTGTCATCAAGCCTGGTATGG -3’
	Reverse: 5’- GCCTCGTGGTGCATCTCAACAG-3’
Cluster-15110.42502	Forward: 5’- GTCAACGAAAGCAGCGAGAATCAAC -3’
	Reverse: 5’- CGGGCTCTCTTGGGTAAACACTTG -3’
Cluster-15110.38458	Forward: 5’- GCAAACGAGGGTCCTGATGGTTC -3’
	Reverse: 5’- AGAGAACAAGTGAGCACAGAATGGC -3’
Cluster-15110.38585	Forward: 5’- GGTTGTTCCGCCTGTGATCTTGG -3’
	Reverse: 5’- GCACACTCCTCCATCAACTCCTTAC -3’
Cluster-15110.17441	Forward: 5’- CTTGTATTGCCGATGCTGCTGTTG -3’
	Reverse: 5’- TCTTCAGAGAGTGCCATCCCAGA -3’
Cluster-15110.38469	Forward: 5’- GACGCTGCTGGTGCTATCTTGG -3’
	Reverse: 5’- CAGACAAGTACCTGCTGCCATCG -3’
Cluster-15110.62774	Forward: 5’- TAACAGTAAACGGACCCGAAC -3’
	Reverse: 5’- TCGGTGCCCCAATATCTGC -3’
Cluster-11861.0	Forward: 5’- TGCCCTAACAAATCCCAACCTATCG -3’
	Reverse: 5’- GTCCCATCTGTTGACGGCCTTTG -3’
Cluster-15110.30808	Forward: 5’- TTCTTGCGTGTGCCCTTGGTTG -3’
	Reverse: 5’- TGACCTCTGCGTGTATGGGACTC -3’
Cluster-15110.39474	Forward: 5’- CACCAATTGTCAAACACGGTGC -3’
	Reverse: 5’- TTTGGACCAACCGTTAAGCCA -3’

## Sheet: TableS2
Supplementary Table2. The volatile metabolites identified in three different stages of Chrysanthemum indicum var. aromaticum flower development.
Number	Compounds Name	category	Similarity	Retention time	Mass	Sample
						Flower bud (FB)	Initial flower (IF)	Blooming flower (BF)
1	((4aS,8S,8aR)-8-Isopropyl-5-methyl-3,4,4a,7,8,8a-hexahydronaphthalen-2-yl)methanol	sesquiterpenoids	838	40.139	159	0.01±0.00	0.01±0.00	0.01±0.00
2	((8R,8aS)-8-Isopropyl-5-methyl-3,4,6,7,8,8a-hexahydronaphthalen-2-yl)methanol	sesquiterpenoids	853	40.773	189	0.02±0.01	0.02±0.01	0.02±0.00
3	(+)-Cycloisolongifol-5-ol	alcohol	737	26.145	132	0.04±0.02	0.04±0.01	0.03±0.01
4	(1aR,3aS,7S,7aS,7bR)-1,1,3a,7-Tetramethyldecahydro-1H-cyclopropa[a]naphthalen-7-ol	sesquiterpenoids	754	30.381	68	0.03±0.05	0.08±0.06	0.02±0.04
5	(1aR,4S,4aR,7R,7aS,7bS)-1,1,4,7-Tetramethyldecahydro-1H-cyclopropa[e]azulen-4-ol	sesquiterpenoids	705	25.842	126	0.43±0.78	0.60±0.37	0.21±0.52
6	(1aR,4S,7R,7aS,7bR)-1,1,4,7-Tetramethyl-1a,2,3,4,6,7,7a,7b-octahydro-1H-cyclopropa[e]azulen-4-ol	sesquiterpenoids	653	32.202	159	0.02±0.01	0.03±0.01	0.03±0.00
7	(1R,2R,5S)-5-Methyl-2-(prop-1-en-2-yl)cyclohexanol	monoterpenoids	660	29.196	139	1.12±0.26	1.14±0.12	0.83±0.43
8	(1R,2S,6S,7S,8S)-8-Isopropyl-1-methyl-3-methylenetricyclo[4.4.0.02,7]decane-rel-	sesquiterpenoids	835	20.225	120	0	0.02±0.05	0
9	(1R,3E,7E,11R)-1,5,5,8-Tetramethyl-12-oxabicyclo[9.1.0]dodeca-3,7-diene	sesquiterpenoids	771	31.149	138	0.01±0.02	0.01±0.01	0.04±0.02
10	(1R,4aR,8aR)-2,5,5,8a-Tetramethyl-4,5,6,7,8,8a-hexahydro-1H-1,4a-methanonaphthalene, rel-	sesquiterpenoids	705	26.015	111	0	0.01±0.03	0
11	(1R,7S,E)-7-Isopropyl-4,10-dimethylenecyclodec-5-enol	sesquiterpenoids	886	36.979	122	0.14±0.07	0.12±0.05	0.10±0.04
12	(1S,1aS,1bR,4S,5S,5aS,6aR)-1a,1b,4,5a-Tetramethyldecahydro-1,5-methanocyclopropa[a]indene	monoterpenoids	649	24.375	123	0.33±0.20	0.15±0.23	0
13	(1S,2S,3R,5S)-(+)-Pinanediol	monoterpenoids	758	34.051	111	0.79±0.25	0.48±0.06	0.35±0.14
14	(1S,4aR,7R)-1,4a-Dimethyl-7-(prop-1-en-2-yl)-1,2,3,4,4a,5,6,7-octahydronaphthalene	sesquiterpenoids	869	22.161	145	0.04±0.03	0.08±0.05	0.07±0.04
15	(2,2,6-Trimethyl-bicyclo[4.1.0]hept-1-yl)-methanol	monoterpenoids	742	29.403	139	0.57±0.31	0.73±0.07	0.52±0.27
16	(2,6,6-Trimethylcyclohex-1-enylmethanesulfonyl)benzene	other	660	19.831	137	0.01±0.01	0.05±0.03	0.02±0.02
17	(3-Bromo-1-methylpropoxymethyl)benzene	ethers	671	28.843	91	0.34±0.06	0.29±0.08	0.23±0.05
18	(3-Ethoxy-hexa-1,5-dienyl)-benzene	ethers	463	23.605	91	0.47±0.63	0	0
19	(3E,7E)-4,8,12-Trimethyltrideca-1,3,7,11-tetraene	sesquiterpenoids	596	26.487	69	0.01±0.02	0.03±0.04	0.01±0.02
20	(3R,3aR,3bR,4S,7R,7aR)-4-Isopropyl-3,7-dimethyloctahydro-1H-cyclopenta[1,3]cyclopropa[1,2]benzen-3-ol	sesquiterpenoids	674	28.228	207	0.02±0.02	0.05±0.01	0.04±0.02
21	(3R,6S)-2,2,6-Trimethyl-6-vinyltetrahydro-2H-pyran-3-ol	monoterpenoids	714	25.048	155	0.42±0.35	0.48±0.07	0.30±0.25
22	(3S,3aR,3bR,4S,7R,7aR)-4-Isopropyl-3,7-dimethyloctahydro-1H-cyclopenta[1,3]cyclopropa[1,2]benzen-3-ol	sesquiterpenoids	561	29.853	207	0	0.01±0.01	0.01±0.01
23	(E)-2-((8R,8aS)-8,8a-Dimethyl-3,4,6,7,8,8a-hexahydronaphthalen-2(1H)-ylidene)propan-1-ol	sesquiterpenoids	702	35.523	187	0.02±0.01	0.02±0.01	0.02±0.00
24	(E)-2-(Hepta-2,4-diyn-1-ylidene)-1,6-dioxaspiro[4.4]non-3-ene	ethers	778	45.708	214	0.02±0.00	0.02±0.01	0.02±0.01
25	(E)-2-Methylbut-2-en-1-yl isobutyrate	esters	886	14.269	68	0.20±0.04	0.12±0.03	0.08±0.02
26	(E)-2,6-Dimethylocta-3,7-diene-2,6-diol	monoterpenoids	698	29.298	82	0.19±0.34	0.25±0.38	0.41±0.33
27	(E)-4,8-Dimethylnona-1,3,7-triene	monoterpenoids	907	13.98	69	0.37±0.22	0.65±0.28	0.44±0.08
28	(E)-Atlantone	sesquiterpenoids	700	39.234	149	0.12±0.05	0.08±0.02	0.06±0.02
29	(E)-Valerenyl isovalerate	diterpenoids	775	36.701	187	0.33±0.11	0.25±0.06	0.18±0.06
30	(R,Z)-2-Methyl-6-(4-methylcyclohexa-1,4-dien-1-yl)hept-2-en-1-ol	sesquiterpenoids	659	32.332	220	0.02±0.01	0.02±0.00	0.02±0.00
31	(S)-2,5-Dimethyl-3-vinylhex-4-en-2-ol	alcohol	699	16.755	139	0.01±0.01	0	0.01±0.00
32	(S)-2,6,6-Trimethyl-2-((2S,5S)-5-methyl-5-vinyltetrahydrofuran-2-yl)-2H-pyran-3(6H)-one	sesquiterpenoids	605	20.77	140	0.04±0.04	0.06±0.03	0.05±0.02
33	(S)-3,3,6-Trimethylhepta-1,5-dien-4-yl acetate	esters	821	17.146	127	0.02±0.04	0.04±0.05	0.05±0.05
34	(Z)-2,2-Dimethyl-3-(3-methylpenta-2,4-dien-1-yl)oxirane	monoterpenoids	691	16.848	79	0.03±0.01	0.01±0.01	0.01±0.01
35	(Z)-Ethyl 2-methylbut-2-enoate	esters	836	9.682	100	0.02±0.01	0.01±0.00	0.01±0.01
36	.tau.-Cadinol	alcohol	873	33.613	161	0.99±1.10	0.31±0.08	0.30±0.15
37	.tau.-Muurolol	sesquiterpenoids	805	33.938	164	0.05±0.01	0.06±0.01	0.06±0.01
38	1-((1S,3aR,4R,7S,7aS)-4-Hydroxy-7-isopropyl-4-methyloctahydro-1H-inden-1-yl)ethanone	sesquiterpenoids	864	39.715	153	0.06±0.02	0.06±0.02	0.04±0.01
39	1-(1-Cyanocyclopentyl)pyrrolidine	sesquiterpenoids	458	22.387	137	1.08±0.84	0.73±0.80	1.12±0.56
40	1-[(1-Oxo-2-propenyl)oxy]-2,5-pyrrolidinedione	other	667	3.967	55	0.03±0.01	0.02±0.01	0.02±0.01
41	1-Butanol, 3-methyl-, acetate	esters	910	8.467	70	0.06±0.01	0.04±0.01	0.03±0.01
42	1-Butanol, 3-methyl-, propanoate	esters	812	10.523	75	0.03±0.02	0.02±0.01	0.01±0.01
43	1-Hexanol	alcohol	942	15.442	56	0.13±0.04	0.19±0.03	0.27±0.08
44	1-Naphthol, 6,7-dimethyl-	alcohol	741	35.495	172	0.02±0.01	0.03±0.01	0.03±0.00
45	1-Octen-3-ol	alcohol	850	18.038	72	0.54±0.13	0.34±0.03	0.28±0.05
46	1-Octen-3-yl-acetate	esters	926	16.044	99	0.88±0.14	0.58±0.15	0.41±0.12
47	1-Octen-3-yl-n-propionate	esters	659	17.636	71	0.01±0.02	0.01±0.02	0.02±0.01
48	1-Pentadecene	alkene	872	21.06	97	0.43±0.13	0.45±0.30	0.36±0.21
49	1-Pentanol	alcohol	811	12.564	70	0.03±0.02	0.02±0.01	0.01±0.01
50	1-Pentanol, 4-methyl-	alcohol	758	14.353	56	0.02±0.02	0.03±0.02	0.02±0.02
51	1-Penten-3-ol	alcohol	878	9.929	57	0.09±0.02	0.06±0.02	0.06±0.03
52	1-Propanone, 1-(1-cyclohexen-1-yl)-	ketone	464	29.429	42	0.06±0.11	0.07±0.10	0.08±0.10
53	1,1,4,7-Tetramethyldecahydro-1H-cyclopropa[e]azulene-4,7-diol	sesquiterpenoids	728	35.299	84	0.03±0.01	0.03±0.01	0.02±0.00
54	1,10-Dichlorodecane	other	626	27.491	69	0.01±0.03	0.09±0.07	0.02±0.04
55	1,2-Benzenedicarboxylic acid, bis(2-methylpropyl) ester	esters	945	39.922	149	0.11±0.03	0.14±0.05	0.10±0.06
56	1,2-Ethanediamine, N,N,N',N'-tetramethyl-1,2-diphenyl-	other	700	28.327	134	0	0	0.13±0.32
57	1,2-Propanediol, 3-benzyloxy-1,2-diacetyl-	esters	609	28.945	204	0	0.01±0.02	0.02±0.01
58	1,3-Cyclohexadiene, 1-methyl-4-(1-methylethyl)-	monoterpenoids	875	9.93	121	0.14±0.07	0.09±0.02	0.07±0.01
59	1,3-Cyclohexadiene, 5-(1,1-dimethylethyl)-	alkene	576	9.529	137	1.36±0.75	0.96±0.38	0.52±0.33
60	1,3-Cyclopentadiene, 1,2,5,5-tetramethyl-	alkene	631	23.381	123	0.29±0.15	0.29±0.16	0.31±0.06
61	1,3-di-n-Propyladamantane	alkene	677	31.491	177	0.07±0.02	0.08±0.01	0.06±0.01
62	1,3,2-Dioxaphosphorinane-2-oxide, 4,4,6-trimethyl-	other	658	34.795	163	0	0	0.04±0.04
63	1,5-Cyclohexadiene-1-methanol, 4-(1-methylethyl)-	monoterpenoids	753	29.779	152	0.23±0.05	0.12±0.05	0.08±0.06
64	1,5-Dimethyl-1-vinyl-4-hexenyl butyrate	esters	609	20.493	267	0.03±0.02	0.01±0.02	0
65	1,5-Heptadien-4-ol, 3,3,6-trimethyl-	alcohol	732	19.446	85	0.11±0.05	0.06±0.07	0.09±0.02
66	1,5-Hexadien-3-ol	alcohol	776	18.028	57	0.25±0.62	0.95±0.47	0.62±0.49
67	1,5,7-Octatrien-3-ol, 3,7-dimethyl-	alcohol	615	21.963	71	0.03±0.05	0.05±0.05	0.01±0.03
68	1,6,10-Dodecatrien-3-ol, 3,7,11-trimethyl-, (E)-	sesquiterpenoids	877	31.193	136	0.69±0.21	0.48±0.06	0.38±0.10
69	1,7-Octadiene-3,6-diol, 2,6-dimethyl-	monoterpenoids	894	32.836	143	0.39±0.12	0.33±0.06	0.25±0.06
70	10-Acetoxy-8,9-epoxythymol 3-angelate	other	526	24.47	118	0.01±0.03	0	0.04±0.03
71	10-Epigazaniolide	sesquiterpenoids	800	41.564	230	0.01±0.00	0.01±0.00	0.01±0.00
72	10,10-Dimethyl-2,6-dimethylenebicyclo[7.2.0]undecane	sesquiterpenoids	661	22.09	94	0	0.16±0.21	0
73	11,11-Dimethyl-4,8-dimethylenebicyclo[7.2.0]undecan-3-ol	sesquiterpenoids	857	35.892	136	0.08±0.03	0.08±0.02	0.08±0.02
74	1H-1,2,3-Triazole-4-carboxaldehyde	other	716	20.239	96	0.16±0.17	0.22±0.11	0.16±0.09
75	1H-Benzocycloheptene, 2,4a,5,6,7,8-hexahydro-3,5,5,9-tetramethyl-, (R)-	sesquiterpenoids	675	24.95	152	0.01±0.03	0	0.02±0.03
76	1H-Cyclopenta[a]pentalen-7-ol, decahydro-3,3,4,7a-tetramethyl-, 4-methylbenzenesulfonate	other	633	23.687	70	1.55±1.34	1.01±1.27	0.89±0.97
77	1H-Indole, 7-methoxy-	other	585	31.762	163	0.41±0.15	0.29±0.05	0.20±0.05
78	1H-Pyrazole-4-carboxamide, 3-amino-	other	597	32.594	104	0.03±0.03	0.03±0.02	0.01±0.02
79	1H-Pyrazole, 3-ethoxy-5-methyl-	other	655	37.136	162	0	0.01±0.00	0
80	1H-Tetrazole-1,5-diamine	other	670	23.245	43	0.06±0.06	0.09±0.11	0
81	2-((2R,4aR)-4a,8-Dimethyl-1,2,3,4,4a,5,6,7-octahydronaphthalen-2-yl)prop-2-en-1-ol	sesquiterpenoids	867	39.429	187	0.34±0.10	0.29±0.06	0.21±0.07
82	2-((2R,4aR,8aR)-4a,8-Dimethyl-1,2,3,4,4a,5,6,8a-octahydronaphthalen-2-yl)acrylaldehyde	sesquiterpenoids	678	33.388	203	0.04±0.02	0.04±0.01	0.04±0.02
83	2-Amino-3,5-dihydropyrrolo(3,2-d)pyrimidin-4-one	ketone	632	24.298	150	0.06±0.14	0	0.12±0.14
84	2-Butanol, 4-(2,2-dimethyl-6-methylenecyclohexylidene)-	alcohol	730	29.891	135	0	0.04±0.09	0.12±0.10
85	2-Buten-1-ol, 2-ethyl-4-(2,2,3-trimethyl-3-cyclopenten-1-yl)-	alcohol	614	34.705	220	0	0	0.01±0.01
86	2-Butenoic acid, 2-methyl-, methyl ester, (Z)-	esters	827	8.351	114	0.02±0.00	0.01±0.00	0.01±0.00
87	2-Butenoic acid, 2-methyl-, propyl ester, (Z)-	esters	757	14.223	100	0.02±0.00	0.01±0.00	0.01±0.00
88	2-Butenoic acid, 3-methyl-, ethyl ester	esters	882	11.587	128	1.14±0.24	0.73±0.02	0.54±0.15
89	2-Butenoic acid, 3-methyl-, methyl ester	esters	888	9.803	114	0.58±0.15	0.24±0.05	0.15±0.08
90	2-Butyloxycarbonyloxy-1,1,10-trimethyl-6,9-epidioxydecalin	esters	594	30.89	144	0.07±0.02	0.06±0.01	0.04±0.01
91	2-Cyclohexen-1-ol	alcohol	699	11.335	98	0.81±0.63	1.12±0.16	0.97±0.17
92	2-Cyclohexen-1-ol, 2-methyl-5-(1-methylethenyl)-, acetate	monoterpenoids	615	36.949	126	0.29±0.09	0.27±0.06	0.21±0.04
93	2-Cyclohexen-1-ol, 2-methyl-5-(1-methylethenyl)-, acetate, (1R-cis)-	monoterpenoids	577	31.112	152	0.04±0.01	0.02±0.00	0.01±0.01
94	2-Cyclohexen-1-ol, 3-methyl-6-(1-methylethyl)-, trans-	monoterpenoids	651	25.183	84	0.26±0.05	0.18±0.09	0.22±0.02
95	2-Cyclohexen-1-one, 2-hydroxy-3-methyl-6-(1-methylethyl)-	monoterpenoids	768	36.545	168	0.72±0.13	0.91±0.05	0.83±0.08
96	2-Decyn-1-ol	alcohol	622	18.521	54	1.54±1.37	0.92±0.72	0.73±0.57
97	2-Heptenal, (Z)-	ketone	833	14.393	83	0.03±0.01	0.03±0.00	0.03±0.00
98	2-Hexenal, (E)-	aldehydes	825	10.827	83	0.02±0.04	0.06±0.05	0.07±0.04
99	2-Hexenoic acid, 2-methyl-, methyl ester	esters	693	15.264	142	0.01±0.00	0.01±0.00	0
100	2-Methoxy-5-methylphenols	phenols	688	20.52	38	0.03±0.04	0.01±0.03	0.03±0.03
101	2-Methyl-1-butene	alkene	937	1.655	55	1.24±0.20	1.29±0.23	1.08±0.16
102	2-Methylbut-2-en-1-yl acetate	esters	808	12.315	86	0.03±0.01	0.01±0.01	0.01±0.01
103	2-Methylheptanoic acid	acids	655	28.255	74	0	0.03±0.08	0
104	2-Nonen-4-one	ketone	597	26.875	189	0	0.01±0.01	0.01±0.01
105	2-Nonenal, (E)-	aldehydes	727	18.871	97	0.02±0.00	0.02±0.01	0.01±0.00
106	2-Penten-1-ol, (Z)-	alcohol	908	14.492	86	0.14±0.03	0.09±0.01	0.06±0.03
107	2-Pentenal, (E)-	aldehydes	907	8.658	84	0.02±0.01	0.02±0.01	0.02±0.01
108	2-Pentenoic acid, 4-methyl-, ethyl ester, (E)-	esters	704	14.535	142	0.02±0.01	0.01±0.00	0.01±0.00
109	2-Propanol, 1-(1,3-dimethylbutoxy)-	alcohol	563	27.236	59	0.04±0.01	0.02±0.00	0.02±0.00
110	2-Propen-1-ol, 3-phenyl-	phenylpropanoids	711	35.562	92	0.04±0.01	0.03±0.01	0.02±0.01
111	2-Propenal	aldehydes	907	2.649	56	0.13±0.03	0.09±0.01	0.08±0.01
112	2-Propenal, 3-phenyl-	phenylpropanoids	762	30.99	131	0.61±0.17	0.48±0.05	0.39±0.07
113	2-Propenoic acid, 3-phenyl-, ethyl ester	phenylpropanoids	775	32.797	176	0.04±0.01	0.04±0.00	0.03±0.01
114	2-Propenoic acid, 3-phenyl-, methyl ester	phenylpropanoids	749	29.396	162	0.03±0.03	0.33±0.17	0.61±0.15
115	2-Propenoic acid, 3-phenyl-, methyl ester, (E)-	phenylpropanoids	749	31.765	162	0.70±0.61	1.14±0.38	0.86±0.45
116	2,2,4-Trimethyl-1,3-pentanediol diisobutyrate	esters	820	27.982	163	0.02±0.01	0.01±0.01	0.02±0.00
117	2,2,4a,7a-Tetramethyldecahydro-1H-cyclobuta[e]inden-5-ol	sesquiterpenoids	779	33.002	151	0.25±0.22	0.25±0.04	0.18±0.04
118	2,3,5,6-Tetramethyl-para-phenylenediamine	other	580	28.736	164	0.02±0.02	0.01±0.01	0.03±0.03
119	2,4-Hexadienal, (E,E)-	aldehydes	894	16.478	81	0.17±0.43	0.03±0.08	0
120	2,4,6-Cycloheptatrien-1-one, 2-hydroxy-5-(1-methylethyl)-	ketone	512	34.683	58	0.01±0.01	0.01±0.01	0.02±0.01
121	2,5-Octadecadiynoic acid, methyl ester	esters	632	30.562	123	0.05±0.05	0.11±0.06	0.15±0.04
122	2,6-Heptadien-1-ol, 2,4-dimethyl-	alcohol	782	16.036	43	0.91±0.49	0.62±0.54	0.23±0.36
123	2,6-Octadien-1-ol, 3,7-dimethyl-	monoterpenoids	681	27.339	69	0.05±0.01	0.04±0.01	0.04±0.01
124	2,6-Octadien-1-ol, 3,7-dimethyl-, formate, (Z)-	esters	596	25.447	136	0.05±0.04	0	0
125	2,6-Octadienal, 3,7-dimethyl-, (Z)-	aldehydes	518	35.468	69	0.09±0.03	0.06±0.01	0.03±0.01
126	2,6,10-Dodecatrien-1-ol, 3,7,11-trimethyl-	sesquiterpenoids	727	36.228	69	0.09±0.02	0.09±0.02	0.08±0.02
127	2,6,10,10-Tetramethylbicyclo[7.2.0]undeca-2,6-diene	sesquiterpenoids	820	18.815	121	0.85±0.97	2.00±1.01	1.65±0.35
128	2,6,11-Dodecatrienal, 2,6-dimethyl-10-methylene-	aldehydes	846	38.034	189	0.01±0.00	0.01±0.00	0.01±0.00
129	2H-1-Benzopyran-2-one, 7-methoxy-	phenylpropanoids	682	45.82	176	0.02±0.01	0.01±0.00	0.01±0.00
130	2H-2a,7-Methanoazuleno[5,6-b]oxirene, octahydro-3,6,6,7a-tetramethyl-	sesquiterpenoids	745	42.338	149	0.15±0.03	0.19±0.06	0.16±0.06
131	2H-Inden-2-one, 1,4,5,6,7,7a-hexahydro-7a-methyl-, (S)-	monoterpenoids	685	27.743	150	0.04±0.05	0.04±0.03	0.04±0.04
132	2H-Pyran-3-ol, 6-ethenyltetrahydro-2,2,6-trimethyl-	alcohol	688	25.578	112	0.63±0.50	0.79±0.41	0.78±0.20
133	2H-Pyran-3-ol, 6-ethenyltetrahydro-2,2,6-trimethyl-, acetate, trans-	monoterpenoids	787	22.403	137	0.39±0.96	0	0.46±0.72
134	2H-Pyran-3(4H)-one, 6-ethenyldihydro-2,2,6-trimethyl-	ketone	805	18.44	153	0.02±0.04	0	0
135	2H-Pyran, 2-(bromomethyl)tetrahydro-	other	628	6.603	101	0	0.03±0.02	0
136	3-(Benzoylthio)-2-methylpropanoic acid	other	647	24.736	105	0	0.08±0.11	0.03±0.09
137	3-Buten-2-ol, 4-(2,6,6-trimethyl-2-cyclohexen-1-yl)-, (3E)-	sesquiterpenoids	730	39.085	138	0.02±0.01	0.02±0.01	0.01±0.01
138	3-Buten-2-one, 4-(2,6,6-trimethyl-1-cyclohexen-1-yl)-	sesquiterpenoids	810	29.185	177	0.02±0.04	0.01±0.02	0
139	3-Buten-2-one, 4-(4-hydroxy-2,2,6-trimethyl-7-oxabicyclo[4.1.0]hept-1-yl)-	sesquiterpenoids	710	42.745	123	0.01±0.01	0.02±0.01	0.02±0.01
140	3-Carene	monoterpenoids	850	8.906	93	0.04±0.02	0.02±0.02	0.01±0.01
141	3-Cyclohexen-1-ol, 4-methyl-1-(1-methylethyl)-, (R)-	monoterpenoids	811	21.795	154	0.08±0.04	0.10±0.02	0.09±0.01
142	3-Decen-2-one, 3-methyl-	ketone	633	28.617	153	1.01±0.83	1.52±0.16	1.33±0.17
143	3-Decyn-2-ol	alcohol	651	18.471	39	0.43±1.05	0.78±1.21	1.53±0.76
144	3-Heptene, 3-ethyl-	alkene	571	26.855	205	0.02±0.02	0.01±0.02	0.03±0.03
145	3-Hexen-1-ol, (E)-	alcohol	900	16.244	67	0.29±0.12	0.23±0.14	0.20±0.05
146	3-Isopropenyl-trans-8a-methyl-6-oxo-perhydro-trans-4a-naphthol	monoterpenoids	720	33.761	152	0.02±0.03	0.04±0.04	0.05±0.01
147	3-Isopropylbenzaldehyde	aldehydes	788	25.858	133	0	0.33±0.81	0.81±0.88
148	3-Methyl-2-(2-methyl-2-butenyl)-furan	monoterpenoids	873	17.557	135	0.09±0.05	0.10±0.06	0.09±0.05
149	3-Methyl-hepta-1,6-dien-3-ol	alcohol	520	20.461	93	0.89±1.38	0.60±0.96	0.37±0.91
150	3-Methylbut-2-en-1-yl pivalate	esters	780	15.91	57	0.04±0.01	0.02±0.01	0.01±0.00
151	3-Octanol	alcohol	849	16.563	59	0	0.08±0.13	0
152	3-Octanol, acetate	esters	876	14.896	101	0.07±0.01	0.06±0.01	0.05±0.01
153	3-Octanone	ketone	921	12.523	99	0.16±0.04	0.11±0.04	0.08±0.03
154	3-Pyridinecarbonitrile, 1,4-dihydro-1-methyl-	other	545	24.452	119	0.05±0.12	0	0.64±0.71
155	3-Undecene, 7-methyl-, (E)-	alkane	875	3.252	56	0.07±0.02	0.04±0.01	0.03±0.01
156	4-Cyano-4-methylthio-tetracyclo(6,2,1,1(3,6).0(2,7)dodec-9-ene	other	782	22.683	66	0.24±0.50	0.02±0.03	0
157	4-Hexen-1-ol, acetate	esters	872	14.286	82	0.04±0.03	0.02±0.01	0.01±0.01
158	4-Isopropyl-1-methylcyclohex-2-enol	monoterpenoids	764	20.975	139	0.02±0.02	0	0
159	4-Isopropyl-6-methyl-1-methylene-1,2,3,4-tetrahydronaphthalene	sesquiterpenoids	794	29.547	157	0.14±0.04	0.16±0.04	0.11±0.02
160	4-Methylpentyl 3-methylbutanoate	esters	805	16.653	84	0.04±0.06	0.04±0.06	0.02±0.03
161	4,6,6-Trimethyl-bicyclo[3.1.1]heptan-2-ol	monoterpenoids	705	29.426	42	0.09±0.10	0.02±0.04	0.07±0.09
162	4,7,10,13,16,19-Docosahexaenoic acid, methyl ester, (all-Z)-	esters	725	36.175	130	0.01±0.00	0.01±0.00	0.01±0.00
163	5-Hepten-2-one, 6-methyl-	ketone	933	14.836	108	0.66±0.14	0.41±0.02	0.32±0.08
164	5,10-Dioxatricyclo[7.1.0.0(4,6)]decane	ethers	791	12.138	68	0.08±0.02	0.07±0.04	0.10±0.02
165	5,6-Decanedione	ketone	763	29.615	57	0.31±0.09	0.17±0.03	0.11±0.06
166	5,8-Dihydroxy-4a-methyl-4,4a,4b,5,6,7,8,8a,9,10-decahydro-2(3H)-phenanthrenone	sesquiterpenoids	646	37.388	171	0.01±0.00	0.01±0.00	0
167	5,8,11,14-Eicosatetraenoic acid, phenylmethyl ester, (all-Z)-	esters	697	27.48	69	0.02±0.04	0	0.07±0.06
168	5H-Pyrrolo(3,2-d)pyrimidine	other	742	30.681	118	0.02±0.02	0.03±0.03	0.02±0.02
169	6-Octen-1-ol, 7-methyl-3-methylene-	monoterpenoids	695	26.032	111	0.01±0.02	0.01±0.02	0.05±0.02
170	6-Octenal, 7-methyl-3-methylene-	monoterpenoids	658	19.253	69	0.04±0.02	0.06±0.02	0.04±0.02
171	6,10-Dodecadien-1-yn-3-ol, 3,7,11-trimethyl-	sesquiterpenoids	774	30.906	159	0.03±0.01	0.03±0.01	0.02±0.01
172	7-epi-Silphiperfol-5-ene	sesquiterpenoids	818	17.84	175	0.01±0.01	0.02±0.01	0.01±0.00
173	7-Isopropenyl-1,4a-dimethyl-4,4a,5,6,7,8-hexahydro-3H-naphthalen-2-one	sesquiterpenoids	903	36.714	218	0.10±0.03	0.14±0.05	0.11±0.02
174	7-Oxabicyclo[4.1.0]heptan-2-one, 6-methyl-3-(1-methylethyl)-	monoterpenoids	750	26.866	126	1.10±0.22	1.06±0.08	0.92±0.11
175	8-Azabicyclo[3.2.1]oct-6-en-3-one, 8-methyl-	ketone	523	22.344	94	0	0.21±0.52	0.58±0.64
176	8-Hydroxy-2,2,8-trimethyldeca-5,9-dien-3-one	ketone	549	6.615	89	0.12±0.07	0.08±0.04	0.06±0.05
177	8-Nonyn-1-ol tetrahydropyran-2-yl ether	ethers	580	27.143	99	0.02±0.01	0.02±0.00	0.01±0.00
178	8,8,9,9-Tetramethyl-3,4,5,6,7,8-hexahydro-2H-2,4a-methanonaphthalene	sesquiterpenoids	440	20.335	141	0.08±0.13	0	0
179	8aH-2,4a-methanonaphthalen-8a-ol, octahydro-1,1,5,5-tetramethyl-	sesquiterpenoids	662	32.558	222	0.05±0.01	0.06±0.02	0.06±0.01
180	9,12,15-Octadecatrienoic acid, ethyl ester, (Z,Z,Z)-	diterpenoids	814	40.855	83	0.02±0.01	0.02±0.01	0.02±0.01
181	Acetaldehyde	aldehydes	812	1.911	43	0.05±0.01	0.03±0.01	0.03±0.01
182	Acetic acid	acids	847	18.053	60	0.21±0.10	0.15±0.08	0.09±0.05
183	Acetic acid, 2-phenylethyl ester	esters	773	26.559	104	0.17±0.06	0.09±0.02	0.07±0.02
184	Acetic acid, cesium salt	other	860	27.541	133	0.01±0.01	0	0
185	Acetic acid, heptyl ester	esters	735	13.89	56	0.18±0.06	0.07±0.02	0.06±0.02
186	Acetic acid, methyl ester	esters	920	2.518	74	0.04±0.01	0.03±0.01	0.03±0.01
187	Acetic acid, phenylmethyl ester	esters	647	24.666	90	0.18±0.15	0.03±0.08	0.02±0.02
188	Acetone	ketone	935	2.423	58	0.04±0.01	0.04±0.01	0.03±0.01
189	Acetylene	other	785	22.965	26	0	0.02±0.03	0.02±0.02
190	Agarospirol	sesquiterpenoids	856	33.676	222	0.88±0.48	0.99±0.21	0.80±0.21
191	Albene	monoterpenoids	853	14.024	95	0.03±0.05	0.07±0.07	0.11±0.02
192	Argon	other	804	23.572	40	0.02±0.05	0	0
193	Azacyclotridecan-2-one	ketone	474	22.535	43	4.51±5.11	3.15±3.57	1.36±2.14
194	Benzaldehyde	aldehydes	878	19.616	106	1.30±0.66	1.67±0.43	1.18±0.44
195	Benzaldehyde, 4-(1-methylethyl)-	monoterpenoids	783	25.798	148	1.53±0.83	0.54±0.84	0
196	Benzenamine, 2,6-diethyl-	benzene	620	25.835	147	0	0.30±0.47	0.78±0.08
197	Benzene, (1,1-dimethylethoxy)-	benzene	737	22.936	94	0	0	0.19±0.22
198	Benzene, (2-ethenyl-1,4,4-trimethylpentyl)-	benzene	660	30.151	104	1.10±0.25	1.01±0.09	0.84±0.10
199	Benzene, 1-(1,5-dimethyl-4-hexenyl)-4-methyl-	sesquiterpenoids	783	25.823	132	0.04±0.07	0.06±0.09	0.02±0.06
200	Benzene, 1-ethyl-4-(1-methylethyl)-	phenylpropanoids	657	25.86	118	0.02±0.01	0	0.02±0.01
201	Benzene, 1-methyl-3-(1-methylethenyl)-	phenylpropanoids	886	17.47	132	0.05±0.01	0.03±0.03	0.04±0.01
202	Benzene, 1-methyl-3-(1-methylethyl)-	benzene	711	12.815	120	3.99±3.49	1.62±1.71	3.08±1.06
203	Benzene, 1,2,4-trimethyl-	benzene	659	30.726	104	1.11±0.23	0.84±0.10	0.70±0.15
204	Benzene, 1,3-dimethyl-	benzene	830	8.284	92	0.07±0.02	0.05±0.01	0.03±0.01
205	Benzene, 2-methoxy-4-methyl-1-(1-methylethyl)-	monoterpenoids	780	21.539	149	0.34±0.32	0.43±0.28	0.58±0.07
206	Benzene, hexamethyl-	benzene	750	34.998	162	0.06±0.05	0.11±0.03	0.12±0.02
207	Benzeneacetic acid, ethyl ester	esters	696	25.94	164	0.43±0.48	0.38±0.42	0.45±0.10
208	Benzeneacetic acid, methyl ester	esters	868	25.326	150	0.28±0.26	0.06±0.09	0.13±0.07
209	Benzenemethanol, 4-(1-methylethyl)-, acetate	phenylpropanoids	815	29.683	149	0.35±0.28	0.27±0.15	0.23±0.04
210	Benzenepropanoic acid, ethyl ester	phenylpropanoids	864	28.041	178	0.19±0.05	0.11±0.02	0.07±0.02
211	Benzenepropanoic acid, methyl ester	phenylpropanoids	799	27.174	104	0.26±0.12	0.13±0.03	0.09±0.02
212	Benzofuran, 4,5,6,7-tetrahydro-3,6-dimethyl-	monoterpenoids	556	27.789	136	0	0	0.02±0.02
213	Benzoic acid, 2-hydroxy-, ethyl ester	esters	807	26.41	166	0.04±0.06	0.15±0.02	0.15±0.01
214	Benzoic acid, 2-hydroxy-, phenylmethyl ester	esters	892	43.647	228	0.03±0.01	0.02±0.01	0.01±0.01
215	Benzoic acid, 2-methyl-, anhydride	benzene	759	12.73	118	0.02±0.01	0.02±0.00	0.02±0.00
216	Benzoic acid, 2-methylpropyl ester	esters	700	26.104	123	0	0.02±0.02	0.02±0.01
217	Benzoic acid, 4-methoxy-, methyl ester	esters	838	32.044	166	0.29±0.14	0.29±0.04	0.23±0.04
218	Benzoic acid, 4-methoxy-, phenyl ester	esters	840	32.309	135	1.50±0.33	0.85±0.43	0.17±0.41
219	Benzoic acid, ethyl ester	esters	748	23.239	150	0	0.47±0.60	0
220	Benzoic acid, methyl ester	esters	832	22.099	136	1.68±0.56	0.56±0.61	0.12±0.29
221	Benzyl alcohol	alcohol	912	27.785	108	0.32±0.78	0	0
222	Benzyl Benzoate	esters	901	41.259	212	0.10±0.05	0.06±0.01	0.02±0.02
223	Benzyl isopentyl ether	benzene	530	27.492	85	0.03±0.05	0.07±0.07	0.07±0.06
224	Bicyclo(3.1.1)heptane-2,3-diol, 2,6,6-trimethyl-	monoterpenoids	656	37.562	111	0.79±0.17	0.77±0.09	0.59±0.14
225	Bicyclo[2.2.1]hept-2-ene, 1,7,7-trimethyl-	monoterpenoids	813	4.636	93	0.02±0.01	0.01±0.01	0.01±0.00
226	Bicyclo[2.2.1]heptane, 7,7-dimethyl-2-methylene-	monoterpenoids	684	10.843	92	0	0.25±0.39	0.70±0.13
227	Bicyclo[3.1.0]hex-2-ene, 2-methyl-5-(1-methylethyl)-	monoterpenoids	909	5.812	93	0.18±0.05	0.14±0.02	0.10±0.03
228	Bicyclo[3.1.0]hex-2-ene, 4-methylene-1-(1-methylethyl)-	monoterpenoids	838	13.438	92	0.03±0.02	0.01±0.01	0
229	Bicyclo[3.1.0]hexane, 4-methylene-1-(1-methylethyl)-	monoterpenoids	945	8.136	93	0.42±0.17	0.37±0.08	0.31±0.11
230	Bicyclo[3.1.1]hept-2-ene, 6,6-dimethyl-2-[2-(phenylmethoxy)ethyl]-, (1S)-	benzene	646	43.618	150	0.01±0.01	0.01±0.00	0
231	Bicyclo[3.1.1]heptane, 6,6-dimethyl-2-methylene-, (1S)-	monoterpenoids	919	7.734	93	0.64±0.22	0.64±0.39	0.41±0.19
232	Binapacryl	ethers	907	11.583	83	0.58±0.91	0.48±0.63	0.64±0.65
233	Borane-methyl sulfide complex	ethers	906	2.081	47	0.02±0.00	0.02±0.00	0.02±0.01
234	Butanal, 2-methyl-	aldehydes	868	3.42	57	0.05±0.01	0.04±0.01	0.04±0.02
235	Butanal, 3-methyl-	ketone	934	3.485	44	0.07±0.02	0.04±0.01	0.03±0.01
236	Butanoic acid, 2-cyano-3-methyl-, ethyl ester	esters	663	23.718	68	0.53±0.69	0.40±0.57	0.55±0.61
237	Butanoic acid, 2-methyl-, 2-methylpentyl ester	esters	931	15.627	85	0.05±0.02	0.06±0.02	0.05±0.01
238	Butanoic acid, 2-methyl-, 2-methylpropyl ester	esters	949	10.1	85	0.29±0.10	0.19±0.04	0.14±0.03
239	Butanoic acid, 2-methyl-, 2-phenylethyl ester	esters	887	29.801	104	1.07±0.25	0.59±0.46	0.79±0.09
240	Butanoic acid, 2-methyl-, 3-methylbutyl ester	esters	811	13.228	70	2.54±2.75	0.71±0.85	0.53±0.34
241	Butanoic acid, 2-methyl-, ethyl ester	esters	863	6.582	102	2.10±0.49	1.34±0.37	1.00±0.51
242	Butanoic acid, 2-methyl-, hexyl ester	esters	805	17.366	103	0.01±0.02	0.02±0.02	0.04±0.05
243	Butanoic acid, 2-methyl-, methyl ester	esters	863	5.41	88	0.54±0.18	0.23±0.05	0.20±0.11
244	Butanoic acid, 2-methyl-, pentyl ester	esters	910	14.642	103	0.77±0.16	0.52±0.14	0.36±0.12
245	Butanoic acid, 2-methyl-, phenylmethyl ester	monoterpenoids	732	27.695	192	0.86±0.88	1.16±0.12	0.65±0.37
246	Butanoic acid, 2-methyl-, propyl ester	esters	858	8.963	74	0	0.08±0.19	0.28±0.15
247	Butanoic acid, 3-hexenyl ester, (E)-	esters	820	16.304	71	0.07±0.04	0.05±0.03	0.04±0.01
248	Butanoic acid, 3-methyl-	acids	697	23.464	60	0.07±0.12	0.25±0.19	0.19±0.23
249	Butanoic acid, 3-methyl-, 3-methyl-3-butenyl ester	esters	829	15.79	68	0.03±0.02	0.02±0.01	0.02±0.00
250	Butanoic acid, 3-methyl-, 3-methylbutyl ester	esters	828	13.711	57	0.81±0.15	0.72±0.17	0.54±0.11
251	Butanoic acid, 3-methyl-, 3-phenyl-2-propenyl ester	esters	820	35.856	218	0.28±0.11	0.21±0.04	0.16±0.05
252	Butanoic acid, 3-methyl-, 3-phenylpropyl ester	esters	769	32.676	118	0.34±0.11	0.35±0.04	0.31±0.05
253	Butanoic acid, 3-methyl-, butyl ester	esters	873	12.48	60	0.02±0.01	0	0
254	Butanoic acid, 3-methyl-, ethyl ester	esters	848	7.006	88	1.21±0.28	0.82±0.08	0.62±0.21
255	Butanoic acid, 3-methyl-, hexyl ester	esters	813	17.938	103	0	0.02±0.02	0.03±0.01
256	Butanoic acid, 3-methyl-, phenylmethyl ester	esters	788	28.208	192	0	0.23±0.26	0.27±0.10
257	Butanoic acid, 3-methyl-, propyl ester	esters	814	9.483	85	0.31±0.09	0.21±0.02	0.12±0.10
258	Butanoic acid, 3-phenyl-2-propenyl ester	phenylpropanoids	761	34.234	116	0.05±0.02	0.04±0.01	0.03±0.01
259	Butanoic acid, ethyl ester	esters	797	6.13	88	0.01±0.00	0.01±0.00	0
260	Butyl 2-methylbutanoate	esters	851	11.82	103	0.33±0.11	0.16±0.03	0.10±0.03
261	Camphene	monoterpenoids	771	6.766	121	0.02±0.01	0.01±0.01	0.01±0.01
262	Carbamic acid, monoammonium salt	other	776	1.593	44	1.25±0.89	0.70±0.74	0.38±0.34
263	Carbon monoxide	other	974	1.532	28	0	0	0.15±0.31
264	Carvenone	monoterpenoids	775	20.273	152	0.08±0.05	0.06±0.05	0.06±0.04
265	Caryophyllene	sesquiterpenoids	918	21.702	93	0.67±0.97	0.34±0.31	0.20±0.17
266	Caryophyllene oxide	sesquiterpenoids	932	30.075	106	0.11±0.03	0.12±0.02	0.11±0.02
267	Cedran-diol, (8S,14)-	sesquiterpenoids	553	38.355	87	0.01±0.00	0.01±0.00	0.01±0.00
268	cis-3-Hexenyl isovalerate	esters	831	18.978	85	0.25±0.23	0.22±0.13	0.19±0.10
269	cis-Calamenene	sesquiterpenoids	832	27.415	159	0.66±0.30	0.64±0.22	0.47±0.24
270	Citronellol	monoterpenoids	676	26.663	71	0.06±0.03	0.11±0.04	0.17±0.03
271	Cubenene	sesquiterpenoids	892	26.04	161	0.37±0.10	0.45±0.14	0.29±0.06
272	Cyclobutanone	ketone	533	22.823	42	1.66±2.62	2.62±2.81	1.45±2.23
273	Cycloheptane, 1,3,5-tris(methylene)-	monoterpenoids	726	27.069	92	1.11±0.61	0.40±0.32	0.14±0.24
274	Cyclohexane, 1,2-dimethyl-3,5-bis(1-methylethenyl)-	monoterpenoids	665	34.728	164	2.30±2.39	1.31±1.46	0.13±0.31
275	Cyclohexanol, 3,3,5-trimethyl-, trans-	alcohol	478	21.484	102	0.03±0.04	0.04±0.02	0.03±0.02
276	Cyclohexanone, 4-(1,1-dimethylpropyl)-	ketone	673	33.043	87	0.05±0.02	0.06±0.00	0.05±0.01
277	Cyclohexanone, 5-methyl-2-(1-methylethenyl)-	monoterpenoids	767	7.821	81	0.19±0.04	0.13±0.01	0.12±0.04
278	Cyclohexanone, 5-methyl-2-(1-methylethylidene)-	monoterpenoids	741	12.234	152	0.14±0.02	0.11±0.01	0.08±0.01
279	Cyclohexene, 1-methyl-4-(1-methylethylidene)-	monoterpenoids	731	13.179	136	0.05±0.04	0.04±0.03	0.03±0.02
280	D-Limonene	monoterpenoids	947	10.523	68	0.64±0.16	0.52±0.17	0.42±0.08
281	Di-epi-1,10-cubenol	sesquiterpenoids	850	31.675	119	0.29±0.03	0.28±0.06	0.24±0.05
282	Dinocap	alcohol	773	23.533	76	0	0.01±0.03	0
283	Dothiepin	other	836	22.526	58	0	0.02±0.06	0.05±0.07
284	endo-Borneol	monoterpenoids	700	20.207	153	0.01±0.02	0.02±0.02	0.01±0.02
285	Ethanol, 2-(4-cyclohexylphenoxy)-	benzene	495	30.587	220	0	0.01±0.01	0.01±0.01
286	Ethyl Acetate	esters	947	3.085	61	0.16±0.03	0.13±0.02	0.09±0.04
287	Eucalyptol	monoterpenoids	911	10.993	154	0.07±0.03	0.06±0.02	0.03±0.01
288	Eugenol	phenylpropanoids	935	33.437	164	1.01±0.40	0.40±0.18	0.33±0.11
289	Furan, 2-ethyl-	other	890	4.135	96	0.02±0.00	0.01±0.00	0.01±0.01
290	Furan, 2-ethyl-5-methyl-	other	812	16.823	110	0.02±0.03	0	0.01±0.01
291	Furan, 2-pentyl-	benzene	911	11.7	81	0.05±0.02	0.04±0.03	0.06±0.02
292	Heptanal	aldehydes	805	10.319	70	0.01±0.00	0.01±0.00	0.01±0.00
293	Heptane, 2,2,3,3,5,6,6-heptamethyl-	alkane	629	34.213	85	0.03±0.01	0.01±0.01	0
294	Hexadecanoic acid, ethyl ester	esters	897	35.201	88	0.13±0.03	0.14±0.03	0.15±0.02
295	Hexanal	aldehydes	918	7.296	56	1.39±0.25	1.25±0.13	1.08±0.32
296	Hexanoic acid	acids	881	27.363	60	0	0.07±0.18	0.55±0.62
297	Hexanoic acid, ethyl ester	esters	880	11.879	88	0.01±0.01	0.02±0.00	0.03±0.01
298	Isoborneol	monoterpenoids	581	18.431	139	0.02±0.01	0.02±0.01	0.01±0.01
299	Isoniazid	other	626	22.102	50	0.46±0.18	0.19±0.03	0.12±0.02
300	Isospathulenol	sesquiterpenoids	749	30.239	110	0.05±0.01	0.04±0.02	0.04±0.01
301	Junenol	sesquiterpenoids	886	31.547	109	1.30±0.31	1.34±0.16	1.19±0.14
302	Kessane	sesquiterpenoids	735	41.139	108	0.12±0.05	0.09±0.03	0.06±0.03
303	Linalool	monoterpenoids	816	20.505	71	0.61±0.82	1.39±2.01	1.94±1.96
304	Methacrolein	aldehydes	888	2.993	39	0.01±0.00	0.01±0.00	0.01±0.00
305	Methional	aldehydes	712	17.898	48	0.06±0.01	0.03±0.01	0.01±0.01
306	Methyl 2-((2R,4aR)-4a,8-dimethyl-1,2,3,4,4a,5,6,7-octahydronaphthalen-2-yl)acrylate	sesquiterpenoids	824	35.153	233	0.55±0.17	0.49±0.11	0.35±0.11
307	Methyl 8-oxooctanoate	esters	524	13.24	129	0.11±0.15	0.03±0.08	0.02±0.06
308	Methyl Alcohol	alcohol	938	3.222	31	1.40±0.28	1.52±0.21	1.23±0.11
309	Methyl salicylate	esters	818	25.626	152	1.24±1.01	0.20±0.48	0.79±0.39
310	Modephene	sesquiterpenoids	569	23.847	144	0	0.01±0.01	0.01±0.01
311	Myrtenyl acetate	esters	777	28.173	134	0.24±0.08	0.04±0.06	0
312	Myrtenyl isovalerate	esters	701	30.313	92	0.77±0.47	0.68±0.16	0.38±0.31
313	n-Amyl isovalerate	esters	927	15.155	85	0.13±0.03	0.08±0.02	0.04±0.01
314	n-Hexane	alkane	846	1.734	57	0.07±0.02	0.07±0.04	0.06±0.00
315	n-Pentadecanol	phenols	882	35.597	83	0.05±0.03	0.05±0.01	0.04±0.01
316	n-Valeric acid cis-3-hexenyl ester	esters	699	18.604	57	0.46±0.74	0.60±0.48	0.41±0.24
317	Naphthalene, 1,2,3,4-tetrahydro-1,6-dimethyl-4-(1-methylethyl)-, (1S-cis)-	sesquiterpenoids	711	27.855	159	0.01±0.01	0.02±0.02	0.01±0.01
318	Naphthalene, 1,2,3,4,4a,7-hexahydro-1,6-dimethyl-4-(1-methylethyl)-	sesquiterpenoids	622	26.037	111	0.05±0.03	0.03±0.03	0.03±0.03
319	Neointermedeol	sesquiterpenoids	816	35.12	204	0.51±0.20	0.29±0.05	0.18±0.07
320	Nerolidol	sesquiterpenoids	652	31.174	138	0.02±0.02	0.04±0.02	0
321	Nonanoic acid	acids	564	34.134	60	0	0.04±0.06	0.01±0.02
322	Octanoic acid, 4,6-dimethyl-, methyl ester, (4S,6S)-(+)-	acids	654	12.635	74	0.02±0.01	0.01±0.01	0.01±0.00
323	Oxygen	other	817	2.269	32	1.33±0.44	0.91±0.50	0.50±0.29
324	p-Cresol	phenols	632	31.833	108	0.01±0.00	0.01±0.00	0.01±0.00
325	p-Cymen-7-ol	alcohol	814	32.284	179	0.01±0.00	0.02±0.00	0.01±0.00
326	p-Mentha-1(7),2-dien-8-ol	alcohol	679	17.787	59	1.53±0.99	0.61±0.67	0.33±0.51
327	p-Mentha-1,5,8-triene	alkene	574	12.766	90	0	0	0.01±0.00
328	Pent-2-en-1-yl benzoate	esters	740	31.319	140	0.04±0.02	0.03±0.01	0.02±0.01
329	Pentadecane	alkane	655	19.999	71	0	0	0.02±0.01
330	Pentadecane, 8-methylene-	alkene	815	13.526	125	0.01±0.00	0.01±0.00	0
331	Pentane, 1-bromo-4-methyl-	alkane	585	29.153	42	0	0.14±0.16	0.04±0.10
332	Pentane, 2-nitro-	other	855	14.165	43	0.08±0.05	0.08±0.04	0.05±0.01
333	Pentanethioic acid, S-propyl ester	esters	720	35.871	71	0.02±0.02	0.02±0.02	0.01±0.01
334	Pentanoic acid, 2-methyl-, methyl ester	esters	865	7.753	88	0.03±0.01	0.01±0.01	0.02±0.01
335	Pentanoic acid, 2,4-dimethyl-, methyl ester	esters	837	10.611	88	0.77±0.22	0.37±0.04	0.28±0.07
336	Pentanoic acid, 3-methyl-, ethyl ester	esters	881	10.167	88	0.09±0.03	0.05±0.00	0.03±0.00
337	Pentanoic acid, 3-phenyl-2-propenyl ester	phenylpropanoids	870	36.262	85	0.68±0.26	0.55±0.11	0.41±0.13
338	Pentanoic acid, 3-phenylpropyl ester	phenylpropanoids	867	32.375	118	0.56±0.19	0.46±0.06	0.36±0.08
339	Pentanoic acid, phenylmethyl ester	esters	767	28.206	108	0.88±0.52	0.68±0.53	0.54±0.41
340	Pentyl ethylphosphonofluoridate	other	810	22.757	113	0.01±0.02	0.01±0.02	0
341	Phenol, 2-(1-methylethyl)-	phenols	831	34.443	136	0.18±0.08	0.10±0.02	0.07±0.04
342	Phenol, 2-(5-isoxazolyl)-	phenols	634	24.53	161	0.38±0.59	0.67±1.33	0.02±0.04
343	Phenol, 2-methyl-5-(1-methylethyl)-	monoterpenoids	896	34.121	135	0.29±0.06	0.27±0.02	0.26±0.03
344	Phenol, 4-(2-propenyl)-	phenylpropanoids	832	36.466	134	0.18±0.11	0.10±0.03	0.09±0.04
345	Phenylacetic acid propyl ester	esters	773	27.643	136	0.06±0.05	0	0.01±0.02
346	Phosphorisocyanatidothioic difluoride	other	721	37.933	143	1.11±0.92	0.69±0.76	0.61±0.68
347	Propanal, 2-methyl-	aldehydes	867	2.406	72	0.02±0.00	0.01±0.00	0.01±0.00
348	Propanoic acid, 2-methyl-, 2-methylpropyl ester	esters	806	7.604	71	0.02±0.01	0.01±0.00	0.01±0.00
349	Propanoic acid, 2-methyl-, 3-methylbutyl ester	esters	923	10.666	70	0.98±0.27	0.74±0.14	0.61±0.09
350	Propanoic acid, 2-methyl-, butyl ester	esters	905	9.248	89	0.03±0.01	0.01±0.00	0.01±0.00
351	Propanoic acid, 2-methyl-, ethyl ester	esters	943	4.434	71	0.08±0.02	0.04±0.01	0.03±0.01
352	Propanoic acid, 2-methyl-, heptyl ester	esters	672	15.9	71	0.01±0.00	0.01±0.00	0
353	Propanoic acid, 2-methyl-, pentyl ester	esters	732	12.271	89	0.03±0.03	0.04±0.02	0.02±0.02
354	Propanoic acid, 2-methyl-, phenylmethyl ester	esters	762	25.896	178	0.43±0.27	0.18±0.15	0.13±0.06
355	Propanoic acid, 2-oxo-, ethyl ester	esters	662	3.855	47	0.08±0.00	0.07±0.01	0.06±0.01
356	Propanoic acid, ethyl ester	esters	800	4.245	57	0.02±0.00	0.01±0.00	0
357	Propanoic acid, phenyl ester	esters	499	24.016	211	0.01±0.01	0.01±0.01	0
358	Pulegone	monoterpenoids	707	40.406	152	0.04±0.02	0.04±0.01	0.04±0.01
359	Santolina triene	monoterpenoids	910	6.045	121	0.07±0.04	0.05±0.01	0.05±0.01
360	Selina-3,7(11)-diene	other	738	26.022	135	0	0.02±0.03	0
361	Sesquicineole	ethers	555	35.284	139	0.01±0.00	0.01±0.00	0.01±0.00
362	Silphiperfola-4,7(14)-diene	sesquiterpenoids	765	32.75	174	0.01±0.01	0	0.01±0.02
363	Spiro[4.5]decan-7-one, 1,8-dimethyl-8,9-epoxy-4-isopropyl-	sesquiterpenoids	751	38.893	143	0.03±0.01	0.03±0.01	0.02±0.01
364	Styrene	alkene	791	12.388	104	0.02±0.01	0.02±0.00	0.02±0.01
365	Tetracontane, 3,5,24-trimethyl-	alkane	595	35.234	127	0.01±0.00	0.01±0.00	0.01±0.00
366	Thymol	monoterpenoids	889	33.504	135	0.34±0.08	0.37±0.03	0.43±0.07
367	Tricyclo[2.2.1.0(2,6)]heptane, 1,7-dimethyl-7-(4-methyl-3-pentenyl)-, (-)-	sesquiterpenoids	859	21.131	119	0.18±0.03	0.11±0.09	0.13±0.07
368	Triethanolamine	other	572	29.016	118	0.08±0.06	0.05±0.06	0.03±0.05
369	Valerena-4,7(11)-diene	sesquiterpenoids	764	23.415	161	0.32±0.09	0.43±0.13	0.32±0.08
370	Valerenic acid	sesquiterpenoids	595	32.179	234	0.03±0.01	0.03±0.00	0.03±0.00

## Sheet: TableS3
Supplementary Table3. Categories and proportions of volatile metabolites identified in three different stages of Chrysanthemum indicum var. aromaticum flower development.
Category	amount	percentage（%）
diterpenoids	2	0.54
phenols	5	1.35
acids	6	1.62
alkane	6	1.62
ethers	8	2.16
alkene	9	2.43
benzene	12	3.24
aldehydes	16	4.32
phenylpropanoids	16	4.32
ketone	17	4.59
alcohol	30	8.11
other	33	8.92
monoterpenoids	56	15.14
sesquiterpenoids	64	17.3
Sesquiterpenoids	64	17.2
esters	90	24.32

## Sheet: TableS4
Supplementary Table4. Volatile metabolites identified in three different stages of Chrysanthemum indicum var. aromaticum flower development.
Categories	Flower bud (FB)	Initial flower (IF)	Blooming flower (BF)
acids	3	6	5
alcohol	26	27	27
aldehydes	15	16	15
alkane	4	5	5
alkene	8	8	8
benzene	9	11	11
diterpenoids	2	2	2
esters	84	86	80
ethers	8	7	7
ketone	15	15	16
monoterpenoids	54	53	52
other	24	25	25
phenols	5	5	5
phenylpropanoids	16	15	16
sesquiterpenoids	59	61	57
Total	332	342	331

## Sheet: TableS5
Supplementary Table5. Differential volatile compounds in the FB vs IF dataset.
Number	Compounds Name	Category	Similarity	Retention time	Count	Mass	Flower bud (FB)	Initial flower (IF)	VIP	P-VALUE	FOLD CHANGE	LOG_FOLDCHANGE
1	Propanoic acid, 2-methyl-, ethyl ester	esters	943	4.434	30	71	0.08±0.02	0.04±0.01	1.94955	0.0094159	2.08239	1.05824
2	Butanoic acid, 2-methyl-, methyl ester	esters	863	5.41	43	88	0.54±0.18	0.23±0.05	2.0274	0.00780453	2.31405	1.21042
3	2H-Pyran, 2-(bromomethyl)tetrahydro-	other	628	6.603	6	101	0.00±0.01	0.03±0.02	1.48313	0.00489881	0.121073	-3.04606
4	2-Butenoic acid, 2-methyl-, methyl ester, (Z)-	esters	827	8.351	42	114	0.02±0.00	0.01±0.00	1.94828	0.000901914	2.21199	1.14535
5	2-Butenoic acid, 3-methyl-, methyl ester	esters	888	9.803	49	114	0.58±0.15	0.24±0.05	2.14173	0.00164851	2.44875	1.29204
6	Pentanoic acid, 2,4-dimethyl-, methyl ester	esters	837	10.611	54	88	0.77±0.22	0.37±0.04	2.0546	0.00683866	2.07469	1.0529
7	Butyl 2-methylbutanoate	esters	851	11.82	38	103	0.33±0.11	0.16±0.03	1.90544	0.0125942	2.03786	1.02706
8	Hexanoic acid, ethyl ester	esters	880	11.879	51	88	0.01±0.01	0.02±0.00	1.38325	0.0274104	0.400659	-1.31955
9	Butanoic acid, 3-methyl-, butyl ester	esters	873	12.48	7	60	0.02±0.01	0.00±0.00	1.87977	0.000269348	10.7837	3.43078
10	Acetic acid, heptyl ester	esters	735	13.89	31	56	0.18±0.06	0.07±0.02	1.97375	0.00536292	2.4566	1.29666
11	Butanoic acid, 3-methyl-, hexyl ester	esters	813	17.938	11	103	0.00±0.00	0.02±0.02	1.59443	0.036049	2.26578e-07	-22.0735
12	Methional	aldehydes	712	17.898	44	48	0.06±0.01	0.03±0.01	2.04256	0.000604822	2.07024	1.0498
13	(2,6,6-Trimethylcyclohex-1-enylmethanesulfonyl)benzene	other	660	19.831	11	137	0.01±0.01	0.05±0.03	1.70673	0.0154625	0.165101	-2.59858
14	4-Isopropyl-1-methylcyclohex-2-enol	monoterpenoids	764	20.975	4	139	0.02±0.02	0.00±0.00	1.77825	0.026526	5.81404e+06	22.4711
15	Isoniazid	other	626	22.102	19	50	0.46±0.18	0.19±0.03	2.03729	0.01228	2.4553	1.2959
16	Benzoic acid, methyl ester	esters	832	22.099	31	136	1.68±0.56	0.56±0.61	1.54539	0.00795491	3.01549	1.59239
17	2,6-Octadien-1-ol, 3,7-dimethyl-, formate, (Z)-	esters	596	25.447	7	136	0.05±0.04	0.00±0.01	1.65562	0.020724	21.6608	4.43702
18	Methyl salicylate	esters	818	25.626	37	152	1.24±1.01	0.20±0.48	1.36154	0.0470943	6.26067	2.64632
19	Benzoic acid, 2-methylpropyl ester	esters	700	26.104	30	123	0.00±0.00	0.02±0.02	1.63542	0.0326771	1.98434e-07	-22.2648
20	Benzoic acid, 2-hydroxy-, ethyl ester	esters	807	26.41	49	166	0.04±0.06	0.15±0.02	1.73122	0.00136785	0.249935	-2.00038
21	Benzenepropanoic acid, methyl ester	phenylpropanoids	799	27.174	37	104	0.26±0.12	0.13±0.03	1.77503	0.0396676	2.01159	1.00833
22	Myrtenyl acetate	esters	777	28.173	8	134	0.24±0.08	0.04±0.06	1.61552	0.000620694	6.00524	2.58622
23	(3R,3aR,3bR,4S,7R,7aR)-4-Isopropyl-3,7-dimethyloctahydro-1H-cyclopenta[1,3]cyclopropa[1,2]benzen-3-ol	sesquiterpenoids	674	28.228	48	207	0.02±0.02	0.05±0.01	1.2707	0.0104153	0.433333	-1.20645
24	Eugenol	phenylpropanoids	935	33.437	54	164	1.01±0.40	0.40±0.18	1.76414	0.0070899	2.51955	1.33316
25	Heptane, 2,2,3,3,5,6,6-heptamethyl-	alkane	629	34.213	9	85	0.03±0.01	0.01±0.01	1.50366	0.00195118	5.88339	2.55665
26	3-Buten-2-one, 4-(4-hydroxy-2,2,6-trimethyl-7-oxabicyclo[4.1.0]hept-1-yl)-	sesquiterpenoids	710	42.745	45	123	0.01±0.01	0.02±0.01	1.18291	0.00195302	0.283036	-1.82094

## Sheet: TableS6
Supplementary Table6. Differential volatile compounds in the FB vs BF dataset.
Number	Peak	Category	Similarity	Retention time	Mass	Flower bud (FB)	Blooming flower (BF)	VIP	P-VALUE	FOLD CHANGE	LOG_FOLDCHANGE
1	Oxygen	other	817	2.269	32	1.33±0.44	0.50±0.29	1.2741	0.00324117	2.66582	1.41458
2	Propanal, 2-methyl-	aldehydes	867	2.406	72	0.02±0.00	0.01±0.00	1.47965	0.00121976	2.05882	1.04182
3	3-Undecene, 7-methyl-, (E)-	alkane	875	3.252	56	0.07±0.02	0.03±0.01	1.44226	0.00145897	2.6597	1.41126
4	Butanal, 3-methyl-	ketone	934	3.485	44	0.07±0.02	0.03±0.01	1.48565	0.00146799	2.40348	1.26512
5	Propanoic acid, ethyl ester	esters	800	4.245	57	0.02±0.00	0.00±0.00	1.04137	0.000200145	5.50247	2.46008
6	Propanoic acid, 2-methyl-, ethyl ester	esters	943	4.434	71	0.08±0.02	0.03±0.01	1.33625	0.00389049	2.26543	1.17979
7	Butanoic acid, 2-methyl-, methyl ester	esters	863	5.41	88	0.54±0.18	0.20±0.11	1.37491	0.00303336	2.67669	1.42045
8	Butanoic acid, ethyl ester	esters	797	6.13	88	0.01±0.00	0.00±0.00	1.54833	5.0984e-05	2.7431	1.45581
9	Butanoic acid, 2-methyl-, ethyl ester	esters	863	6.582	102	2.10±0.49	1.00±0.51	1.24613	0.00345286	2.10759	1.07559
10	Benzene, 1,3-dimethyl-	benzene	830	8.284	92	0.07±0.02	0.03±0.01	1.44365	0.000527204	2.13412	1.09364
11	2-Butenoic acid, 2-methyl-, methyl ester, (Z)-	esters	827	8.351	114	0.02±0.00	0.01±0.00	1.4752	0.00027381	2.78073	1.47546
12	Butanoic acid, 2-methyl-, propyl ester	esters	858	8.963	74	0.00±0.00	0.28±0.15	1.41285	0.00710721	1.70894e-08	-25.8023
13	Propanoic acid, 2-methyl-, butyl ester	esters	905	9.248	89	0.03±0.01	0.01±0.00	1.47475	0.00483146	2.37554	1.24826
14	2-Butenoic acid, 3-methyl-, methyl ester	esters	888	9.803	114	0.58±0.15	0.15±0.08	1.54005	0.000106065	3.86425	1.95019
15	Butanoic acid, 2-methyl-, 2-methylpropyl ester	esters	949	10.1	85	0.29±0.10	0.14±0.03	1.40396	0.0127433	2.05728	1.04074
16	Pentanoic acid, 3-methyl-, ethyl ester	esters	881	10.167	88	0.09±0.03	0.03±0.00	1.54788	0.00267626	3.03272	1.60061
17	Pentanoic acid, 2,4-dimethyl-, methyl ester	esters	837	10.611	88	0.77±0.22	0.28±0.07	1.54933	0.00230924	2.74488	1.45674
18	Bicyclo[2.2.1]heptane, 7,7-dimethyl-2-methylene-	monoterpenoids	684	10.843	92	0.00±0.00	0.70±0.13	1.67225	4.89239e-05	6.70288e-09	-27.1526
19	2-Hexenal, (E)-	aldehydes	825	10.827	83	0.02±0.04	0.07±0.04	1.06373	0.0411743	0.238933	-2.06532
20	Eucalyptol	monoterpenoids	911	10.993	154	0.07±0.03	0.03±0.01	1.09758	0.0343243	2.03336	1.02386
21	2-Butenoic acid, 3-methyl-, ethyl ester	esters	882	11.587	128	1.14±0.24	0.54±0.15	1.46939	0.000408222	2.09901	1.06971
22	Butyl 2-methylbutanoate	esters	851	11.82	103	0.33±0.11	0.10±0.03	1.557	0.00349287	3.10603	1.63507
23	Butanoic acid, 3-methyl-, butyl ester	esters	873	12.48	60	0.02±0.01	0.00±0.00	1.67326	0.000759791	4.98756e+06	22.2499
24	p-Mentha-1,5,8-triene	alkene	574	12.766	90	0.00±0.00	0.01±0.00	1.6732	1.59923e-05	4.3665e-07	-21.127
25	Pentadecane, 8-methylene-	alkene	815	13.526	125	0.01±0.00	0.00±0.00	1.2071	0.0114305	2.09005	1.06353
26	Acetic acid, heptyl ester	esters	735	13.89	56	0.18±0.06	0.06±0.02	1.55659	0.00303452	3.0634	1.61513
27	Albene	monoterpenoids	853	14.024	95	0.03±0.05	0.11±0.02	1.1571	0.00705187	0.303476	-1.72034
28	(E)-2-Methylbut-2-en-1-yl isobutyrate	esters	886	14.269	68	0.20±0.04	0.08±0.02	1.54755	8.5906e-05	2.3926	1.25858
29	2-Penten-1-ol, (Z)-	alcohol	908	14.492	86	0.14±0.03	0.06±0.03	1.44335	0.00114782	2.32027	1.21429
30	2-Pentenoic acid, 4-methyl-, ethyl ester, (E)-	esters	704	14.535	142	0.02±0.01	0.01±0.00	1.5713	0.00078182	2.65216	1.40717
31	Butanoic acid, 2-methyl-, pentyl ester	esters	910	14.642	103	0.77±0.16	0.36±0.12	1.4714	0.000444766	2.17758	1.12272
32	5-Hepten-2-one, 6-methyl-	ketone	933	14.836	108	0.66±0.14	0.32±0.08	1.49901	0.000391831	2.04738	1.03378
33	n-Amyl isovalerate	esters	927	15.155	85	0.13±0.03	0.04±0.01	1.58935	0.000323489	3.03223	1.60038
34	2-Hexenoic acid, 2-methyl-, methyl ester	esters	693	15.264	142	0.01±0.00	0.00±0.00	1.5754	7.09577e-05	2.54957	1.35025
35	1-Hexanol	alcohol	942	15.442	56	0.13±0.04	0.27±0.08	1.31187	0.00256984	0.47309	-1.07981
36	3-Methylbut-2-en-1-yl pivalate	esters	780	15.91	57	0.04±0.01	0.01±0.00	1.45024	0.0030362	3.27594	1.71191
37	1-Octen-3-yl-acetate	esters	926	16.044	99	0.88±0.14	0.41±0.12	1.51685	9.58533e-05	2.15785	1.1096
38	Butanoic acid, 3-methyl-, hexyl ester	esters	813	17.938	103	0.00±0.00	0.03±0.01	1.66846	0.00150566	1.83852e-07	-22.3749
39	Methional	aldehydes	712	17.898	48	0.06±0.01	0.01±0.01	1.61092	3.30018e-05	4.1188	2.04222
40	Pentadecane	alkane	655	19.999	71	0.00±0.00	0.02±0.01	1.46206	0.00561215	2.07997e-07	-22.1969
41	4-Isopropyl-1-methylcyclohex-2-enol	monoterpenoids	764	20.975	139	0.02±0.02	0.00±0.00	1.27609	0.026526	6.8093e+06	22.6991
42	Isoniazid	other	626	22.102	50	0.46±0.18	0.12±0.02	1.58641	0.0050251	3.85257	1.94582
43	Benzoic acid, methyl ester	esters	832	22.099	136	1.68±0.56	0.12±0.29	1.43216	0.000133423	13.9542	3.80263
44	1H-Tetrazole-1,5-diamine	other	670	23.245	43	0.06±0.06	0.00±0.00	1.12887	0.0489838	1.6794e+07	24.0014
45	(1S,1aS,1bR,4S,5S,5aS,6aR)-1a,1b,4,5a-Tetramethyldecahydro-1,5-methanocyclopropa[a]indene	monoterpenoids	649	24.375	123	0.33±0.20	0.00±0.00	1.42296	0.010141	9.29113e+07	26.4694
46	2,6-Octadien-1-ol, 3,7-dimethyl-, formate, (Z)-	esters	596	25.447	136	0.05±0.04	0.00±0.00	1.28093	0.0183433	143.855	7.16847
47	Benzaldehyde, 4-(1-methylethyl)-	monoterpenoids	783	25.798	148	1.53±0.83	0.00±0.00	1.34929	0.00632644	4.31206e+08	28.6838
48	Benzenamine, 2,6-diethyl-	benzene	620	25.835	147	0.00±0.00	0.78±0.08	1.67122	2.71881e-06	6.04497e-09	-27.3016
49	6-Octen-1-ol, 7-methyl-3-methylene-	monoterpenoids	695	26.032	111	0.01±0.02	0.05±0.02	1.135	0.0101367	0.168499	-2.56919
50	Benzoic acid, 2-methylpropyl ester	esters	700	26.104	123	0.00±0.00	0.02±0.01	1.3402	0.0045653	2.03755e-07	-22.2267
51	Benzoic acid, 2-hydroxy-, ethyl ester	esters	807	26.41	166	0.04±0.06	0.15±0.01	1.24108	0.00400579	0.245719	-2.02492
52	Acetic acid, 2-phenylethyl ester	esters	773	26.559	104	0.17±0.06	0.07±0.02	1.45552	0.011893	2.29988	1.20156
53	Citronellol	monoterpenoids	676	26.663	71	0.06±0.03	0.17±0.03	1.37179	5.49624e-05	0.358163	-1.48131
54	2-Nonen-4-one	ketone	597	26.875	189	0.00±0.00	0.01±0.01	1.23467	0.0270193	5.27655e-07	-20.8539
55	Benzenepropanoic acid, methyl ester	phenylpropanoids	799	27.174	104	0.26±0.12	0.09±0.02	1.51346	0.0141513	3.02449	1.59669
56	2-Propanol, 1-(1,3-dimethylbutoxy)-	alcohol	563	27.236	59	0.04±0.01	0.02±0.00	1.59716	0.000633201	2.10772	1.07568
57	Benzenepropanoic acid, ethyl ester	phenylpropanoids	864	28.041	178	0.19±0.05	0.07±0.02	1.58236	0.000934771	2.62697	1.3934
58	Myrtenyl acetate	esters	777	28.173	134	0.24±0.08	0.00±0.00	1.6745	0.000660694	6.7334e+07	26.0048
59	Butanoic acid, 3-methyl-, phenylmethyl ester	esters	788	28.208	192	0.00±0.00	0.27±0.10	1.66932	0.00103689	1.73839e-08	-25.7777
60	1,2-Propanediol, 3-benzyloxy-1,2-diacetyl-	esters	609	28.945	204	0.00±0.00	0.02±0.01	1.67121	0.000216228	2.34134e-07	-22.0262
61	2-Propenoic acid, 3-phenyl-, methyl ester	phenylpropanoids	749	29.396	162	0.03±0.03	0.61±0.15	1.07845	0.000134949	0.0543186	-4.20241
62	2-Butanol, 4-(2,2-dimethyl-6-methylenecyclohexylidene)-	alcohol	730	29.891	135	0.00±0.00	0.12±0.10	1.23817	0.0351774	3.90511e-08	-24.6101
63	(1R,3E,7E,11R)-1,5,5,8-Tetramethyl-12-oxabicyclo[9.1.0]dodeca-3,7-diene	sesquiterpenoids	771	31.149	138	0.01±0.02	0.04±0.02	1.12807	0.0248522	0.214217	-2.22286
64	1H-Indole, 7-methoxy-	other	585	31.762	163	0.41±0.15	0.20±0.05	1.39987	0.0162931	2.08985	1.0634
65	Benzoic acid, 4-methoxy-, phenyl ester	esters	840	32.309	135	1.50±0.33	0.17±0.41	1.47358	0.000110891	8.85298	3.14616
66	Eugenol	phenylpropanoids	935	33.437	164	1.01±0.40	0.33±0.11	1.41889	0.00817489	3.04026	1.6042
67	3-Isopropenyl-trans-8a-methyl-6-oxo-perhydro-trans-4a-naphthol	monoterpenoids	720	33.761	152	0.02±0.03	0.05±0.01	1.20746	0.0485914	0.378161	-1.40293
68	(1S,2S,3R,5S)-(+)-Pinanediol	monoterpenoids	758	34.051	111	0.79±0.25	0.35±0.14	1.36949	0.00373951	2.2423	1.16498
69	Heptane, 2,2,3,3,5,6,6-heptamethyl-	alkane	629	34.213	85	0.03±0.01	0.00±0.01	1.48919	0.000402509	15.272	3.93282
70	Phenol, 2-(1-methylethyl)-	phenols	831	34.443	136	0.18±0.08	0.07±0.04	1.41082	0.00707724	2.70456	1.4354
71	2-Buten-1-ol, 2-ethyl-4-(2,2,3-trimethyl-3-cyclopenten-1-yl)-	alcohol	614	34.705	220	0.00±0.00	0.01±0.01	1.18087	0.0279585	3.45624e-07	-21.4643
72	Neointermedeol	sesquiterpenoids	816	35.12	204	0.51±0.20	0.18±0.07	1.46437	0.0035631	2.76572	1.46766
73	2,6-Octadienal, 3,7-dimethyl-, (Z)-	aldehydes	518	35.468	69	0.09±0.03	0.03±0.01	1.52915	0.00515551	3.00924	1.5894
74	2,6,11-Dodecatrienal, 2,6-dimethyl-10-methylene-	aldehydes	846	38.034	189	0.01±0.00	0.01±0.00	1.34979	0.0110079	2.10214	1.07186
75	(E)-Atlantone	sesquiterpenoids	700	39.234	149	0.12±0.05	0.06±0.02	1.33905	0.0136019	2.04273	1.0305
76	Kessane	sesquiterpenoids	735	41.139	108	0.12±0.05	0.06±0.03	1.2622	0.0288079	2.04384	1.03128
77	Benzyl Benzoate	esters	901	41.259	212	0.10±0.05	0.02±0.02	1.4922	0.00409722	4.47228	2.16101
78	Benzoic acid, 2-hydroxy-, phenylmethyl ester	esters	892	43.647	228	0.03±0.01	0.01±0.01	1.34998	0.0108543	2.30111	1.20233

## Sheet: TableS7
Supplementary Table7. Differential volatile compounds in the IF vs BF dataset.
Number	Peak	Category	Similarity	Retention time	Mass	Initial flower (IF)	Blooming flower (BF)	VIP	P-VALUE	FOLD CHANGE	LOG_FOLDCHANGE
1	2H-Pyran, 2-(bromomethyl)tetrahydro-	other	628	6.603	101	0.03±0.02	0.00±0.00	1.62859	0.0053095	8.64695e+06	23.0438
2	Bicyclo[2.2.1]heptane, 7,7-dimethyl-2-methylene-	monoterpenoids	684	10.843	92	0.25±0.39	0.70±0.13	1.42296	0.0354972	0.3539	-1.49859
3	p-Mentha-1,5,8-triene	alkene	574	12.766	90	0.00±0.00	0.01±0.00	1.44675	0.000441994	0.210782	-2.24618
4	Pentadecane, 8-methylene-	alkene	815	13.526	125	0.01±0.00	0.00±0.00	1.35101	0.0163293	2.48838	1.31521
5	3-Methylbut-2-en-1-yl pivalate	esters	780	15.91	57	0.02±0.01	0.01±0.00	1.31119	0.00450471	2.15287	1.10626
6	Pentadecane	alkane	655	19.999	71	0.00±0.00	0.02±0.01	1.68218	0.00561215	1.83922e-07	-22.3744
7	10-Acetoxy-8,9-epoxythymol 3-angelate	other	526	24.47	118	0.00±0.00	0.04±0.03	1.34275	0.0267904	1.08303e-07	-23.1384
8	Methyl salicylate	esters	818	25.626	152	0.20±0.48	0.79±0.39	1.32612	0.0415168	0.249735	-2.00153
9	Benzene, 1-ethyl-4-(1-methylethyl)-	phenylpropanoids	657	25.86	118	0.00±0.00	0.02±0.01	1.66449	0.00700674	0.0788306	-3.6651
10	6-Octen-1-ol, 7-methyl-3-methylene-	monoterpenoids	695	26.032	111	0.01±0.02	0.05±0.02	1.3343	0.0153291	0.190203	-2.39439
11	5,8,11,14-Eicosatetraenoic acid, phenylmethyl ester, (all-Z)-	esters	697	27.48	69	0.00±0.01	0.07±0.06	1.03623	0.038149	0.0378145	-4.72492
12	(1R,3E,7E,11R)-1,5,5,8-Tetramethyl-12-oxabicyclo[9.1.0]dodeca-3,7-diene	sesquiterpenoids	771	31.149	138	0.01±0.01	0.04±0.02	1.26173	0.0072054	0.146625	-2.76979
13	Nerolidol	sesquiterpenoids	652	31.174	138	0.04±0.02	0.00±0.00	1.64526	0.00480074	1.11247e+07	23.4073
14	Benzoic acid, 4-methoxy-, phenyl ester	esters	840	32.309	135	0.85±0.43	0.17±0.41	1.37698	0.0190541	5.00204	2.32252
15	2-Buten-1-ol, 2-ethyl-4-(2,2,3-trimethyl-3-cyclopenten-1-yl)-	alcohol	614	34.705	220	0.00±0.00	0.01±0.01	1.32679	0.0279585	3.0562e-07	-21.6418
16	1H-Pyrazole, 3-ethoxy-5-methyl-	other	655	37.136	162	0.01±0.00	0.00±0.00	1.36327	0.0040207	3.8027	1.92702
17	Benzyl Benzoate	esters	901	41.259	212	0.06±0.01	0.02±0.02	1.5894	0.0034128	2.48285	1.312

## Sheet: TableS8
Supplementary Table8. 39 major compounds (relative content >1%) emitted from fresh samples in three different stages of Chrysanthemum indicum var. aromaticum flower development, and data were expressed as mean ± standard error (six replications).
Category	Compounds Name	Flower bud (FB)	Initial flower (IF)	Blooming flower (BF)
esters	2-Butenoic acid, 3-methyl-, ethyl ester	1.14±0.24	0.73±0.02	0.54±0.15
	Benzoic acid, 4-methoxy-, phenyl ester	1.50±0.33	0.85±0.43	0.17±0.41
	Benzoic acid, methyl ester	1.68±0.56	0.56±0.61	0.12±0.29
	Butanoic acid, 2-methyl-, 2-phenylethyl ester	1.07±0.25	0.59±0.46	0.79±0.09
	Butanoic acid, 2-methyl-, 3-methylbutyl ester	2.54±2.75	0.71±0.85	0.53±0.34
	Butanoic acid, 2-methyl-, ethyl ester	2.10±0.49	1.34±0.37	1.00±0.51
	Butanoic acid, 3-methyl-, ethyl ester	1.21±0.28	0.82±0.08	0.62±0.21
	Methyl salicylate	1.24±1.01	0.20±0.48	0.79±0.39
monoterpenoids	(1R,2R,5S)-5-Methyl-2-(prop-1-en-2-yl)cyclohexanol	1.12±0.26	1.14±0.12	0.83±0.43
	7-Oxabicyclo[4.1.0]heptan-2-one, 6-methyl-3-(1-methylethyl)-	1.10±0.22	1.06±0.08	0.92±0.11
	Benzaldehyde, 4-(1-methylethyl)-	1.53±0.83	0.54±0.84	0
	Butanoic acid, 2-methyl-, phenylmethyl ester	0.86±0.88	1.16±0.12	0.65±0.37
	Cycloheptane, 1,3,5-tris(methylene)-	1.11±0.61	0.40±0.32	0.14±0.24
	Cyclohexane, 1,2-dimethyl-3,5-bis(1-methylethenyl)-	2.30±2.39	1.31±1.46	0.13±0.31
	Linalool	0.61±0.82	1.39±2.01	1.94±1.96
alcohol	2-Cyclohexen-1-ol	0.81±0.63	1.12±0.16	0.97±0.17
	2-Decyn-1-ol	1.54±1.37	0.92±0.72	0.73±0.57
	3-Decyn-2-ol	0.43±1.05	0.78±1.21	1.53±0.76
	Methyl Alcohol	1.40±0.28	1.52±0.21	1.23±0.11
	p-Mentha-1(7),2-dien-8-ol	1.53±0.99	0.61±0.67	0.33±0.51
other	1H-Cyclopenta[a]pentalen-7-ol, decahydro-3,3,4,7a-tetramethyl-, 4-methylbenzenesulfonate	1.55±1.34	1.01±1.27	0.89±0.97
	Carbamic acid, monoammonium salt	1.25±0.89	0.70±0.74	0.38±0.34
	Oxygen	1.33±0.44	0.91±0.50	0.50±0.29
	Phosphorisocyanatidothioic difluoride	1.11±0.92	0.69±0.76	0.61±0.68
sesquiterpenoids	1-(1-Cyanocyclopentyl)pyrrolidine	1.08±0.84	0.73±0.80	1.12±0.56
	2,6,10,10-Tetramethylbicyclo[7.2.0]undeca-2,6-diene	0.85±0.97	2.00±1.01	1.65±0.35
	Junenol	1.30±0.31	1.34±0.16	1.19±0.14
ketone	3-Decen-2-one, 3-methyl-	1.01±0.83	1.52±0.16	1.33±0.17
	Cyclobutanone	1.66±2.62	2.62±2.81	1.45±2.23
	Azacyclotridecan-2-one	4.51±5.11	3.15±3.57	1.36±2.14
benzene	Benzene, (2-ethenyl-1,4,4-trimethylpentyl)-	1.10±0.25	1.01±0.09	0.84±0.10
	Benzene, 1-methyl-3-(1-methylethyl)-	3.99±3.49	1.62±1.71	3.08±1.06
	Benzene, 1,2,4-trimethyl-	1.11±0.23	0.84±0.10	0.70±0.15
alkene	1,3-Cyclohexadiene, 5-(1,1-dimethylethyl)-	1.36±0.75	0.96±0.38	0.52±0.33
	2-Methyl-1-butene	1.24±0.20	1.29±0.23	1.08±0.16
phenylpropanoids	2-Propenoic acid, 3-phenyl-, methyl ester, (E)-	0.70±0.61	1.14±0.38	0.86±0.45
	Eugenol	1.01±0.40	0.40±0.18	0.33±0.11
aldehydes	Hexanal	1.39±0.25	1.25±0.13	1.08±0.32
	Benzaldehyde	1.30±0.66	1.67±0.43	1.18±0.44

## Sheet: TableS9
Supplementary Table9. Summary of transcriptome data from RNA sequencing of three different stages for Chrysanthemum indicum var. aromaticum flower development.
Sample	Clean reads	Clean bases	Error (%)	Q20 (%)	Q30 (%)	GC percentage (%)
FB-1	22443958	6.73G	0.03	97.27	92.56	41.87
FB-2	21134935	6.34G	0.03	97.05	92.05	41.65
FB-3	21611210	6.48G	0.03	97.2	92.42	41.77
IF-1	22122925	6.64G	0.03	97.3	92.54	41.85
IF-2	22417586	6.73G	0.03	97.39	92.76	41.74
IF-3	22349611	6.7G	0.03	97.27	92.52	41.79
BF-1	21359994	6.41G	0.03	97	91.99	41.76
BF-2	23743864	7.12G	0.03	97.42	92.9	41.72
BF-3	20855605	6.26G	0.03	97.13	92.23	41.78

## Sheet: TableS10
Supplementary Table10. Statistics of gene function annotation in online databases.
Database	Number.of.Unigenes	Percentage
Annotated in NR	55737	53.39
Annotated in NT	38886	37.24
Annotated in KO	18347	17.57
Annotated in SwissProt	37651	36.06
Annotated in PFAM	37212	35.64
Annotated in GO	37209	35.64
Annotated in KOG	12267	11.75
Annotated in all Databases	6028	5.77
Annotated in at least one Database	65106	62.36
Total Unigenes	104394	100

[truncated: 10 more sheets: TableS11, TableS12, TableS13, TableS14, TableS15, TableS16, Tables17, TableS18, TableS19, TableS20]
